# Supplementary material for: Employing conservation of co-expression to improve functional inference
Source: BMC Syst Biol. 2008 Sep 22;2:81. doi: 10.1186/1752-0509-2-81 (PMC2561017; doi:10.1186/1752-0509-2-81)
Supplement: Additional file 1 — Predicted protein-protein interactions. For each pair of genes used for the distance measure evaluation shown in Figure 4, the co-expression Spearman distance as well as the distances according to gene ontology (GO) and KEGG PATHWAYS are provided. [file 1752-0509-2-81-S1.zip]

Archive with 3 entries (2 files):
- conservationOfCoexpression.csv
- __MACOSX/
- __MACOSX/._conservationOfCoexpression.csv
